# Supplementary material for: Feeding for Well-Being: Porcine Blood Hydrolysate Supplementation Improves Metabolic and Welfare-Related Traits in Farmed Gilthead Sea Bream (Sparus aurata)
Source: Int J Mol Sci. 2025 Nov 4;26(21):10725. doi: 10.3390/ijms262110725 (PMC12609438; doi:10.3390/ijms262110725)
Supplement: Supplementary file 1 [file ijms-26-10725-s001.zip]

Archive with 1 entries (1 files):
- ijms-3897382-supplementary.pdf
